# Supplementary material for: Complete Genomic RNA Sequence of Tuberose Mild Mosaic Virus and Tuberose Mild Mottle Virus Acquired by High-Throughput Sequencing
Source: Pathogens. 2022 Jul 30;11(8):861. doi: 10.3390/pathogens11080861 (PMC9412269; doi:10.3390/pathogens11080861)
Supplement: Supplementary file 1 [file pathogens-11-00861-s001.zip]

Archive with 1 entries (1 files):
- pathogens-1824987-supplementary.pdf
